# Supplementary material for: Beneficial Effect of Vitamin D on Non-Alcoholic Fatty Liver Disease (NAFLD) Progression in the Zebrafish Model
Source: Nutrients. 2023 Mar 10;15(6):1362. doi: 10.3390/nu15061362 (PMC10052639; doi:10.3390/nu15061362)
Supplement: Supplementary file 1 [file nutrients-15-01362-s001.zip]

Archive with 1 entries (1 files):
- nutrients-2242575-supplementary.pdf
